# Supplementary material for: Associations of Diet Quality and Sleep Quality with Obesity
Source: Nutrients. 2021 Sep 13;13(9):3181. doi: 10.3390/nu13093181 (PMC8466020; doi:10.3390/nu13093181)
Supplement: Supplementary file 1 [file nutrients-13-03181-s001.zip]

Archive with 1 entries (1 files):
- nutrients-1364806-supplementary.pdf
